# Supplementary material for: LVAD as a Bridge to Remission from Advanced Heart Failure: Current Data and Opportunities for Improvement
Source: J Clin Med. 2022 Jun 20;11(12):3542. doi: 10.3390/jcm11123542 (PMC9225013; doi:10.3390/jcm11123542)
Supplement: Supplementary file 1 [file jcm-11-03542-s001.zip]

Archive with 1 entries (1 files):
- jcm-1751755-supplementary.pdf
